# Supplementary material for: A follow-up study on the effects of an educational intervention against pharmaceutical promotion
Source: PLoS One. 2020 Oct 28;15(10):e0240713. doi: 10.1371/journal.pone.0240713 (PMC7592808; doi:10.1371/journal.pone.0240713)
Supplement: S1 Dataset — (ZIP) [file pone.0240713.s001.zip]

Archive with 5 entries (4 files):
- 6th year students.xlsx
- __MACOSX/
- __MACOSX/._6th year students.xlsx
- pre-post.xlsx
- __MACOSX/._pre-post.xlsx
