# Supplementary material for: A follow-up study on the effects of an educational intervention against pharmaceutical promotion
Source: PLoS One. 2020 Oct 28;15(10):e0240713. doi: 10.1371/journal.pone.0240713 (PMC7592808; doi:10.1371/journal.pone.0240713)
Supplement: S1 Dataset — (ZIP) [file pone.0240713.s001.zip › 6th year students.xlsx]

## Sheet: Recovered_Sheet1
This is the dataset for all 6th year students, both educated and uneducated, along with their exposure status
Educated yes/no	1	2	3	4	5	6	7	8	9	10	exposure / low/high
1	3	3	3	3	3	3	1	3	3	3	1
1	1	1	3	1	1	1	1	1	3	1	2
1	2	1	3	3	2	1	1	3	2	2	2
1	1	1	3	3	1	3	3	3	2	3	2
1	3	3	3	3	1	1	1	3	3	1	2
1	3	2	3	1	2	3	2	1	3	1	2
1	3	3	3	3	1	2	1	2	2	2	2
1	2	2	3	2	1	3	1	3	2	2	1
1	2	2	3	1	1	1	1	2	1	1	1
1	3	1	3	3	1	1	3	3	3	1	1
1	3	2	3	1	1	1	3	3	3	1	2
1	3	3	3	3	3	1	3	3	3	3	2
1	3	1	3	3	1	3	3	3	3	1	1
1	3	2	3	2	1	1	3	3	3	1	2
1	3	2	3	3	1	1	1	3	3	1	2
1	2	3	3	3	1	1	1	3	1	1	2
1	3	1	3	3	1	1	2	3	3	3	2
1	1	1	3	1	1	1	1	3	3	1	2
1	3	3	2	3	1	1	3	1	3	1	2
1	1	1	3	3	1	3	1	3	3	1	1
1	1	2	1	3	1	1	1	1	1	1	1
1	3	1	3	1	1	3	2	3	3	1	2
1	3	1	3	3	1	1	1	3	1	1	2
1	3	1	3	1	1	3	1	1	1	1	2
1	1	1	3	2	1	3	3	3	3	1	2
1	3	1	3	1	1	3	1	1	1	1	2
1	2	2	3	3	1	1	3	1	3	2	1
1	1	1	3	1	1	1	1	1	1	1	2
1	2	2	2	2	1	1	3	1	3	1	2
1	3	1	3	3	1	1	3	3	1	1	2
1	3	3	3	3	1	1	2	3	2	2	2
1	1	1	3	3	1	3	1	1	3	1	2
1	3	1	3	3	1	3	1	3	1	1	2
1	3	2	3	3	1	3	2	3	1	1	2
1	1	1	3	2	1	3	1	1	2	2	2
1	1	1	3	1	1	1	1	3	3	1	2
1	3	3	3	3	1	3	3	1	3	1	2
1	2	2	3	3	1	3	2	3	3	2	2
1	3	1	3	1	1	1	1	1	3	1	2
1	3	1	3	3	1	3	1	3	3	1	2
1	3	1	3	3	3	1	2	1	3	1	1
1	2	1	3	1	1	3	1	1	2	1	1
1	2	1	3	1	1	1	3	3	#NULL!	1	1
1	2	1	3	2	2	1	1	2	3	1	1
1	3	3	3	3	1	1	1	1	1	1	2
1	3	1	2	3	1	2	3	3	3	1	1
1	3	1	3	1	1	1	2	3	3	1	1
1	1	2	1	1	2	3	1	1	1	1	1
1	1	1	3	3	1	1	3	1	2	1	1
1	3	1	3	3	1	3	1	3	3	1	1
1	3	3	3	1	1	2	1	3	3	1	1
1	3	3	3	1	1	3	3	2	3	1	1
1	3	3	3	3	1	3	3	3	3	1	2
1	1	1	1	3	1	1	3	3	3	1	1
1	2	1	3	1	1	1	1	1	1	1	2
1	3	2	1	1	2	3	2	2	3	1	1
1	1	1	3	1	1	3	3	1	3	3	2
1	2	1	3	3	1	1	1	3	2	1	1
1	1	1	3	1	1	3	1	1	1	1	2
1	3	2	3	3	1	1	2	3	3	3	2
1	3	2	3	1	2	2	3	3	3	3	1
1	3	3	3	3	1	3	1	3	1	1	1
1	3	2	3	2	1	1	3	3	2	1	1
1	3	1	3	3	1	3	1	3	3	1	2
1	3	3	3	3	1	2	2	1	1	1	2
1	3	2	3	1	1	2	1	1	2	1	2
1	3	3	3	3	2	1	3	3	3	3	2
1	3	2	3	3	1	3	2	3	2	1	2
1	1	1	1	1	1	3	1	1	1	1	2
1	3	1	3	3	1	1	1	1	2	1	2
1	3	1	3	2	1	3	1	1	2	1	1
1	1	1	3	3	1	1	1	3	3	1	2
1	3	1	1	1	1	3	1	1	3	3	2
1	3	1	3	3	1	1	1	1	1	1	2
1	1	1	3	3	1	1	1	3	1	1	2
1	3	2	3	2	1	2	1	1	2	1	1
1	3	1	3	3	1	3	1	1	3	1	1
1	1	1	3	1	1	3	1	3	1	1	2
1	1	1	3	1	1	1	1	1	1	1	1
1	3	1	3	2	1	1	1	3	1	1	2
1	3	2	3	1	1	1	3	1	3	1	1
1	1	1	3	1	1	3	1	3	3	1	1
1	1	1	1	1	1	3	3	3	3	1	1
1	1	1	3	1	1	2	1	1	3	1	2
1	3	1	3	1	1	3	1	3	1	1	1
1	3	1	3	3	1	3	1	3	3	1	2
1	3	3	3	2	1	2	3	3	2	2	2
1	2	1	3	1	1	2	1	3	3	1	2
1	2	2	3	3	1	1	1	1	2	1	2
1	3	3	3	3	3	1	3	3	3	1	2
1	3	3	3	3	1	1	1	1	1	1	2
1	3	3	3	3	3	1	3	3	3	3	1
1	3	1	3	3	1	1	1	2	3	1	2
1	2	1	3	2	1	3	2	1	3	2	1
1	3	1	3	1	1	3	1	1	3	1	2
1	3	1	3	3	1	1	1	1	3	1	1
1	1	1	3	1	1	1	1	3	1	1	2
1	1	1	2	3	1	3	1	1	3	1	1
1	3	2	3	3	1	3	3	3	3	1	1
1	1	1	3	3	1	3	1	1	1	1	1
1	3	3	3	3	1	3	3	3	3	1	2
1	#NULL!	#NULL!	3	1	1	1	#NULL!	1	#NULL!	1	1
1	3	1	3	3	1	3	3	1	3	3	2
1	1	1	3	1	1	3	1	3	1	1	1
1	1	2	3	3	1	2	1	1	1	1	1
1	3	1	3	1	1	1	2	2	3	1	1
1	3	2	3	3	1	2	2	1	2	2	1
1	3	1	3	1	1	1	1	1	3	1	2
1	1	1	2	3	1	1	3	3	1	1	2
1	#NULL!	#NULL!	#NULL!	#NULL!	#NULL!	#NULL!	#NULL!	#NULL!	#NULL!	#NULL!	1
1	3	3	3	3	3	1	3	3	1	1	2
1	2	2	2	2	1	1	3	1	1	1	1
1	3	3	3	3	2	1	1	2	3	1	2
1	2	2	2	2	2	2	2	2	2	2	1
1	1	3	2	#NULL!	2	2	2	2	3	1	1
1	2	2	2	2	2	2	2	2	2	2	1
1	1	1	3	3	1	1	1	1	1	1	1
1	1	1	3	2	2	3	1	2	3	3	1
1	1	1	3	1	1	3	3	3	3	1	1
1	3	3	3	3	1	3	1	3	3	2	2
0	3	3	3	1	1	1	1	1	1	1	2
0	2	2	3	3	1	3	2	3	3	1	1
0	2	2	3	3	1	3	2	3	2	1	1
0	3	3	3	3	2	1	3	3	1	1	1
0	2	2	3	3	3	3	3	3	2	2	1
0	2	1	3	1	1	1	1	1	3	1	1
0	3	3	3	1	1	3	1	1	1	1	2
0	3	2	2	2	1	2	1	1	2	2	2
0	1	1	3	3	1	2	1	1	3	1	1
0	3	3	3	3	3	1	3	3	3	3	1
0	3	1	3	1	1	3	3	3	3	1	2
0	3	1	3	1	1	1	3	3	3	1	2
0	1	1	3	1	1	3	1	1	1	1	2
0	2	2	3	3	1	3	1	1	3	1	1
0	2	2	3	3	1	3	3	1	3	1	2
0	3	1	3	3	1	3	1	1	1	1	2
0	3	3	3	3	1	3	3	3	3	3	2
0	1	3	3	3	1	1	1	3	1	1	2
0	1	1	3	3	1	3	1	1	2	1	2
0	1	1	1	1	1	1	3	3	3	1	2
0	3	1	3	1	1	3	3	1	1	1	2
0	1	1	3	3	1	1	3	3	1	1	2
0	2	1	3	3	3	3	1	1	2	1	2
0	1	2	3	1	3	3	1	1	3	1	2
0	3	3	3	3	1	1	1	1	3	3	2
0	1	1	3	1	1	3	1	1	3	2	1
0	3	1	3	1	1	2	1	2	2	1	2
0	1	1	2	1	1	3	1	1	1	1	2
0	3	2	3	3	1	3	1	1	3	1	2
0	3	3	3	1	1	3	2	3	1	1	2
0	1	1	3	3	1	3	1	1	1	1	2
0	1	1	3	3	1	1	1	1	2	1	2
0	3	1	3	2	1	2	1	1	1	1	2
0	3	2	3	3	1	3	1	1	3	1	2
0	3	1	3	2	1	3	2	1	2	2	2
0	3	1	3	3	1	3	2	1	3	1	1
0	3	3	3	#NULL!	1	1	#NULL!	#NULL!	#NULL!	1	2
0	2	2	1	3	1	3	2	1	2	1	2
0	3	2	3	3	1	1	3	1	3	2	2
0	3	1	3	1	1	3	1	1	3	3	1
0	3	1	2	3	1	2	1	2	1	1	1
0	3	1	3	3	1	1	1	1	3	1	2
0	3	1	3	3	1	3	1	1	3	1	2
0	3	1	3	1	1	1	2	1	2	1	2
0	3	3	3	3	1	1	2	1	3	2	1
0	3	1	3	1	1	3	1	1	3	1	2
0	1	1	2	2	1	3	1	3	2	1	2
0	2	3	3	2	1	3	3	3	3	1	2
0	3	3	3	3	1	3	1	1	3	1	2
0	1	3	1	3	3	3	3	3	1	1	1
0	3	2	3	3	1	3	1	1	2	1	1
0	2	1	2	1	1	1	1	1	2	1	2
0	3	3	3	3	1	3	2	3	3	1	1
0	3	2	3	3	1	1	2	1	3	1	2
0	1	1	3	3	1	3	1	1	1	1	1
0	3	1	3	1	1	3	3	3	2	1	2
0	1	1	1	3	1	1	1	1	1	2	2
0	3	3	3	3	2	#NULL!	1	1	1	1	2
0	3	2	3	1	1	3	1	1	1	1	2
0	3	1	3	2	1	1	1	1	3	1	2
0	3	1	3	1	1	1	3	1	3	1	1
0	1	1	3	1	1	1	1	1	1	1	2
0	1	1	3	1	3	3	1	1	1	1	2
0	1	1	2	2	2	3	1	3	3	2	1
0	1	1	3	1	1	3	1	1	1	1	2
0	3	2	3	3	2	3	2	1	3	3	1
0	3	2	3	3	3	1	3	1	1	1	2
0	3	1	3	3	1	3	1	1	3	1	2
0	3	1	3	3	1	3	1	3	1	1	1
0	3	3	3	3	1	3	1	1	3	1	2
0	1	1	3	1	1	1	1	1	1	1	1
0	3	2	3	2	1	3	2	1	3	1	2
0	2	1	3	1	1	2	1	1	3	1	2
0	1	1	3	2	1	1	1	3	3	1	2
0	1	1	1	3	1	3	1	1	3	1	2
0	2	2	3	2	1	3	2	2	3	2	2
0	1	2	3	3	1	3	2	1	3	2	2
0	1	1	1	3	1	3	1	3	2	1	2
0	3	1	3	2	1	3	2	3	3	1	1
0	2	3	1	3	1	2	2	1	3	1	2
0	3	1	3	1	1	3	3	1	3	3	2
0	1	1	2	3	1	3	1	3	2	1	1
0	3	3	3	3	1	3	1	3	1	1	2
0	2	1	3	3	3	3	1	1	3	1	1
0	1	1	3	3	1	2	1	1	3	1	2
0	3	3	3	3	3	1	3	3	3	3	2
0	2	2	3	3	1	1	1	1	1	1	2
0	3	1	2	1	1	3	1	3	3	1	2
0	2	2	3	3	3	3	3	3	3	2	2
0	1	1	3	1	1	3	3	1	2	1	2
0	2	2	3	3	1	2	1	1	1	1	1
0	3	3	3	3	1	1	3	1	3	3	2
0	2	1	3	3	1	3	1	1	1	1	2
0	3	1	1	2	1	2	1	1	3	3	2
0	3	1	1	1	1	3	1	1	3	1	1
0	3	3	3	3	1	3	2	3	3	2	2
0	3	3	1	3	1	3	3	1	3	1	2
0	1	1	3	1	1	3	1	1	1	1	2
0	3	1	3	2	1	3	3	3	1	1	1
0	#NULL!	1	2	#NULL!	1	3	1	#NULL!	#NULL!	2	2
0	3	2	3	3	1	3	3	3	3	3	2
0	3	1	3	3	3	3	3	1	1	3	2
0	3	1	3	3	1	3	3	1	3	1	2
0	3	3	3	3	1	3	3	3	3	3	2
0	3	2	3	1	1	3	1	3	3	1	2
0	2	1	3	3	1	3	3	2	3	2	2
0	2	2	3	3	1	3	3	2	3	2	2
0	3	2	3	3	1	1	3	1	2	1	1
0	3	3	3	3	1	1	3	3	3	1	2
0	3	3	3	3	1	3	1	1	1	1	2
0	2	1	3	3	1	1	1	3	3	1	2
0	2	1	3	2	1	2	3	3	2	2	2
0	3	3	1	3	3	1	3	3	1	1	1
0	3	3	3	3	1	1	3	2	1	1	2
0	2	1	3	3	1	1	3	3	2	1	1
0	3	3	3	3	3	3	3	3	3	3	2
0	3	3	3	3	1	2	3	2	3	1	2
0	3	2	3	3	1	1	3	3	3	1	1
0	3	2	3	2	1	2	1	1	3	1	2
0	1	1	1	1	1	3	3	1	3	1	2
0	3	1	2	2	1	2	3	1	3	1	1
0	3	3	2	2	1	2	3	2	3	2	2
0	3	3	3	3	1	3	1	2	3	1	1
0	3	3	3	3	1	1	3	3	1	1	1
0	2	1	3	3	1	3	1	1	3	1	1
0	3	1	3	3	2	3	2	1	3	1	1
0	3	3	3	3	1	1	1	1	3	3	2
0	2	3	3	3	1	3	2	1	2	1	1
0	1	3	3	1	1	2	2	1	2	1	1
0	3	1	3	3	1	1	2	3	2	1	1
0	3	2	3	3	1	3	1	1	1	2	1
0	1	2	3	1	1	3	1	1	3	1	1
0	1	1	3	3	1	3	1	3	3	1	1
0	2	2	3	2	1	3	1	1	2	1	2
0	3	2	3	2	1	3	1	3	3	1	1
0	3	1	3	3	1	3	1	1	1	1	1
0	3	1	3	2	3	3	1	1	2	2	1
0	3	1	3	3	1	1	3	2	3	1	2
0	3	2	3	1	1	2	1	2	3	1	2
0	3	1	2	1	1	3	2	2	2	1	1
0	3	1	3	1	1	3	1	3	3	2	1
0	2	2	3	2	1	2	2	2	2	2	1
0	2	2	3	2	1	3	1	1	3	2	1
0	2	1	1	1	2	1	2	3	2	1	1
0	3	3	3	1	1	3	1	1	3	1	2
0	1	1	2	1	1	1	1	1	1	1	1
0	3	3	3	#NULL!	1	2	1	2	1	1	2
0	2	2	3	3	1	3	1	1	1	1	1
0	2	1	3	2	1	3	1	1	2	3	1
0	3	1	3	1	1	1	1	1	3	1	2
0	1	2	3	3	1	1	1	1	2	1	1
0	1	1	3	3	1	3	2	3	2	3	2
0	1	2	3	3	1	2	1	3	2	1	1
0	3	1	3	2	1	2	1	1	1	1	1
0	3	2	3	3	1	2	1	2	2	2	1
0	3	1	3	1	1	2	3	3	1	1	1
0	1	1	2	1	1	3	1	3	3	3	1
0	1	1	3	1	1	3	1	1	3	1	1
0	2	2	2	1	1	3	1	1	1	1	2
0	3	1	3	3	1	1	1	2	1	1	1
0	1	1	3	3	1	1	1	3	1	1	1
0	3	3	3	3	1	1	1	1	3	1	1
0	1	1	3	2	1	3	3	1	3	2	1
0	1	1	3	3	1	2	2	1	3	1	2
0	2	2	3	1	1	3	1	1	1	1	1
0	1	1	3	1	1	3	1	1	1	1	1
0	0	0	3	1	1	1	2	3	2	1	1
0	0	0	3	1	1	3	1	3	2	1	1
0	3	2	1	2	1	2	2	1	2	3	1
0	3	3	3	3	1	3	1	1	3	1	1
0	1	1	3	3	1	3	2	3	2	3	1
0	3	1	3	3	1	1	1	1	3	1	2
0	3	2	3	3	1	2	1	1	1	1	1
0	1	1	3	1	2	3	1	1	3	3	1
0	2	2	3	2	1	3	3	1	3	1	1
0	3	3	1	2	1	3	2	1	3	2	1
0	2	1	3	2	1	2	1	2	2	1	2
0	3	1	3	3	1	3	3	3	1	1	1
0	2	1	2	1	1	3	3	1	3	1	1
0	1	1	3	1	1	2	1	1	2	1	1
0	3	1	3	1	1	2	2	3	3	3	1
0	2	1	3	3	1	3	1	3	2	1	2
0	1	1	3	1	1	1	1	1	3	1	2
0	3	3	3	1	1	3	3	1	3	3	1
0	3	1	3	3	1	2	1	1	2	1	1
0	1	1	3	3	1	3	1	1	1	1	1
0	1	1	3	1	1	3	1	3	3	3	2
0	1	1	1	1	1	3	1	1	1	1	1
0	2	1	3	3	1	1	1	1	3	1	2
0	1	1	3	1	1	3	1	1	3	1	2
0	1	1	3	2	1	2	1	3	1	1	1
0	1	1	1	3	1	3	1	1	1	1	2
0	1	2	3	3	2	2	1	1	2	2	2
0	3	3	3	3	1	1	1	1	1	1	2
0	2	1	3	3	1	1	1	3	3	1	2
0	2	3	2	1	1	1	3	3	3	2	1
0	3	1	1	3	1	3	1	1	3	3	2
0	3	2	3	3	1	3	1	1	3	2	2
0	2	1	2	1	2	2	1	1	1	1	1
0	3	2	3	3	1	3	1	1	1	1	2
0	1	1	3	3	1	3	1	1	3	3	2
0	3	1	3	1	1	1	1	1	3	1	2
0	3	2	3	3	1	3	2	1	2	2	2
0	3	1	3	2	1	3	2	1	2	1	1
0	3	3	3	1	1	3	1	1	3	3	2
0	3	1	3	1	1	3	3	3	3	1	2
0	1	1	3	3	1	3	1	1	3	1	1
0	3	1	2	1	1	3	2	3	1	1	2
0	2	2	3	3	1	1	3	1	3	1	2
0	2	2	1	2	1	3	2	1	2	1	1
0	1	1	1	1	1	3	1	1	3	2	2
0	3	2	3	3	1	3	1	1	3	1	1
0	3	1	3	3	1	2	1	1	1	1	2
0	3	2	1	2	1	3	1	3	1	3	1
0	3	3	3	3	1	3	1	3	1	1	1
0	2	2	2	1	3	3	2	1	2	3	2
0	3	1	3	1	1	1	1	3	1	1	2
0	3	1	3	3	1	2	1	1	1	1	2
0	3	1	3	3	1	3	1	1	3	3	2
0	3	1	3	3	3	2	3	2	1	1	1
0	3	2	3	3	1	3	1	1	3	1	2
0	1	1	3	3	1	#NULL!	1	3	3	1	1
0	3	#NULL!	3	3	1	3	1	1	3	1	2
0	2	1	3	2	1	1	1	1	1	1	2
0	3	1	3	3	1	1	1	1	1	1	2
0	2	1	3	2	1	2	1	1	2	1	1
0	2	2	2	2	2	2	2	2	2	2	2
0	3	2	3	3	1	2	1	1	2	1	1
0	3	3	3	3	1	3	1	1	3	1	1
0	3	1	3	1	1	3	1	3	3	1	2
0	2	1	2	2	2	3	1	1	3	2	2
0	3	3	3	3	1	3	1	1	1	3	1
0	3	1	3	2	1	3	1	3	3	1	1
0	2	1	3	1	1	3	1	1	2	1	1
0	1	1	1	3	1	3	1	1	3	1	2
0	3	1	3	3	1	3	3	3	1	1	2
0	2	2	1	3	2	2	1	2	2	3	2
0	1	2	3	3	1	1	1	1	3	1	1
0	2	1	3	3	2	3	1	1	2	1	2
0	3	2	3	3	1	1	1	1	2	2	1
0	3	1	3	1	1	3	3	3	1	1	2
0	3	2	3	2	1	2	2	2	3	2	2
0	3	1	1	3	1	1	1	1	3	1	1
0	2	1	1	2	1	3	2	1	3	1	1
0	3	1	3	3	1	1	1	1	1	1	1
0	2	2	3	2	3	2	3	2	1	1	1
0	3	1	3	1	1	2	1	1	3	1	1
0	3	1	3	3	2	2	2	3	3	1	2
0	3	2	3	3	1	3	1	1	3	1	2
0	3	1	2	2	2	2	2	2	2	2	1
0	3	2	2	1	2	2	1	1	2	1	1
0	3	2	3	3	1	1	2	1	3	1	2
0	2	1	3	2	1	3	1	1	3	1	#NULL!
0	2	2	3	3	1	3	2	1	3	2	1
0	3	1	3	3	1	3	3	3	3	3	1
0	3	2	3	3	1	2	1	1	3	1	1
0	1	1	3	1	1	2	1	1	1	1	1
0	1	1	3	1	1	3	1	1	3	1	1
0	3	1	3	3	1	3	1	1	1	1	2
0	3	1	3	3	1	3	1	1	1	1	1
0	2	1	3	3	1	1	1	1	1	1	2
0	1	1	3	1	1	3	1	1	1	1	1
0	3	3	3	3	1	3	3	1	3	1	2
0	1	1	3	1	3	3	2	1	3	2	2
0	3	3	3	1	1	3	3	3	3	1	2
0	3	3	3	3	1	3	2	3	2	2	1
0	1	1	3	3	1	1	1	1	1	1	1
0	1	1	3	3	1	3	1	1	1	1	2
0	1	1	3	1	1	3	1	1	1	1	1
0	3	1	3	1	1	3	1	1	1	1	1
0	1	1	3	1	1	3	1	1	1	1	2
0	1	1	3	3	1	3	1	2	2	1	1
0	1	2	1	2	1	3	1	1	2	2	1
0	3	3	3	3	3	1	1	1	3	1	1
0	3	3	3	1	1	1	1	1	3	1	2
0	3	1	3	3	1	2	1	1	3	1	2
0	1	1	3	1	1	3	3	1	3	1	2
0	3	1	3	3	1	3	3	3	1	1	2
0	3	3	3	3	1	3	1	1	3	3	2
0	1	2	3	3	1	3	1	1	1	1	1
0	3	2	1	2	1	2	1	1	1	1	2
0	1	1	2	1	1	1	1	1	1	1	1
0	3	3	1	3	1	2	1	1	3	1	2
0	1	1	1	3	1	1	1	1	3	1	2
0	3	1	3	3	1	3	1	1	1	1	2
0	1	1	2	1	1	3	3	1	2	1	1
0	3	3	3	3	1	3	1	1	1	1	1
0	3	2	3	3	1	3	1	1	2	2	1
0	1	2	1	1	1	1	2	3	1	2	1
0	3	2	2	3	1	1	1	3	2	3	1
0	1	1	2	1	1	3	1	1	3	1	1
0	3	1	3	3	1	3	1	1	2	2	2
0	2	3	3	3	1	3	3	3	3	1	2
0	3	2	2	1	1	3	1	2	2	1	1
0	3	3	3	3	1	3	1	1	3	1	1
0	1	2	3	1	1	3	3	1	1	1	2
0	1	1	1	1	1	3	1	1	1	1	2
0	1	1	3	1	1	1	1	1	1	1	2
0	1	1	3	2	1	3	1	1	2	1	2
0	1	1	3	3	3	1	3	1	3	1	2
0	2	2	3	2	1	3	2	1	3	1	2
0	2	2	3	2	1	3	2	1	2	2	2
0	3	1	3	3	1	1	1	1	3	1	2
0	2	2	3	3	1	3	2	2	2	2	1
0	3	1	3	1	1	3	1	3	3	1	2
0	3	1	3	3	1	1	1	1	1	1	1
0	2	1	3	2	1	3	1	3	3	1	1
0	1	1	3	1	1	3	1	1	3	1	1
0	3	2	3	3	1	1	1	3	3	3	2
0	2	1	3	2	1	1	1	1	1	1	1
0	1	2	3	3	1	3	2	2	2	1	1
0	3	1	1	2	1	3	2	1	3	3	1
0	1	2	3	2	1	1	1	1	3	2	2
0	2	2	3	3	1	3	1	2	2	1	1
0	2	1	3	2	1	1	1	1	1	1	2
0	3	2	3	2	1	1	3	3	3	2	1
0	1	2	1	1	1	3	1	1	3	1	1
0	1	1	1	2	1	3	1	3	2	3	1
0	3	3	3	3	3	2	1	1	3	1	1
0	3	3	3	3	3	1	3	3	1	1	1
0	1	1	2	3	1	2	2	1	2	1	1
0	3	1	3	3	1	1	1	1	1	3	2
0	3	1	3	#NULL!	1	3	1	3	3	3	2
0	3	1	3	3	1	3	1	3	3	1	1
0	3	1	3	3	1	3	1	3	3	1	2
0	3	1	3	3	1	3	1	1	3	1	1
0	3	1	3	1	1	3	1	1	2	1	1
0	2	1	2	2	1	3	1	1	3	1	2
0	3	1	2	#NULL!	1	3	1	1	3	1	1
0	3	2	3	3	2	3	1	3	1	2	1
0	3	1	3	3	1	3	1	1	3	1	1
0	3	2	3	3	3	3	2	1	2	2	2
0	2	2	3	3	1	3	1	1	1	2	1
0	1	1	1	1	1	3	1	1	3	3	1
0	3	1	3	3	1	3	3	3	3	3	1
0	3	2	2	1	1	1	1	1	3	1	2
0	1	1	3	3	1	3	1	1	3	3	2
0	3	1	3	3	1	3	1	2	3	1	1
0	3	2	3	3	1	3	1	3	2	1	1
0	1	1	1	3	1	3	1	1	1	1	2
0	1	1	3	3	1	3	1	1	2	1	1
0	3	3	3	3	1	3	2	1	3	1	2
0	2	2	3	2	1	1	2	2	2	1	1
0	3	2	3	3	2	3	2	1	3	1	1
0	3	1	3	3	1	2	1	3	3	1	1
0	3	1	3	1	1	3	1	1	3	1	1
0	3	2	3	2	1	2	1	1	1	1	1
0	1	2	3	2	1	3	2	3	2	2	1
0	1	1	1	1	1	3	1	1	2	2	1
0	3	3	3	3	1	3	3	3	1	3	1
0	3	2	3	3	2	2	3	3	3	2	1
0	3	1	3	3	1	1	3	3	3	1	1
0	1	1	2	1	1	2	2	3	2	1	2
0	1	1	3	3	1	1	1	3	3	1	2
0	1	1	2	1	1	3	2	1	2	1	1
0	1	3	3	1	1	3	3	3	1	1	1
0	1	1	2	1	2	2	2	1	2	1	2
0	3	3	3	3	3	1	3	3	1	2	1
0	1	1	1	1	1	3	1	1	1	1	1
0	1	1	3	3	3	1	1	1	3	1	2
0	3	3	3	3	3	1	3	3	1	1	1
0	1	3	1	3	1	3	1	1	3	1	1
0	3	1	3	1	1	1	1	1	3	1	2
0	3	2	3	3	1	3	3	1	3	1	1
0	3	3	3	3	1	3	1	1	3	1	1
0	2	2	3	3	1	3	2	1	3	1	1
0	2	2	3	3	1	3	2	3	3	3	1
0	2	1	2	1	1	2	1	2	1	1	2
0	3	2	3	3	1	3	1	1	1	1	1
0	3	3	3	3	2	3	3	2	3	3	2
0	3	1	3	1	1	3	1	1	3	2	1
0	1	1	3	1	1	3	1	1	3	2	2
0	3	3	3	3	1	1	1	1	1	3	2
0	3	3	3	3	1	1	1	1	1	1	2
0	3	3	3	3	1	2	2	3	3	3	1
0	1	1	3	3	1	3	1	1	3	1	1
0	3	1	#NULL!	3	1	3	3	1	3	3	2
0	2	1	1	2	1	3	1	1	2	1	1
0	2	2	3	2	1	3	1	1	2	1	1
0	1	1	3	3	1	1	1	1	1	1	1
0	3	1	3	3	1	3	1	1	3	1	1
0	2	2	3	3	1	3	1	1	2	1	1
0	1	1	3	2	3	1	1	1	3	1	2
0	3	1	3	2	1	3	1	3	1	1	2
0	2	2	2	3	1	1	1	1	1	1	1
0	2	2	3	2	1	2	2	1	3	2	1
0	3	2	3	3	#NULL!	3	2	1	3	1	#NULL!
0	1	1	3	3	1	1	2	3	2	2	1
0	1	1	1	1	3	1	1	1	1	1	2
0	3	1	3	3	1	3	1	1	1	1	1
0	3	1	3	3	1	2	1	1	1	1	2
0	3	2	3	3	1	2	2	1	3	1	2
0	3	3	3	3	3	3	1	1	3	1	2
0	3	1	1	1	1	1	1	1	3	1	1
0	1	1	3	1	1	3	1	1	2	2	1
0	1	1	3	1	1	3	1	1	2	1	2
0	2	2	2	2	2	2	2	2	2	2	#NULL!
0	2	1	3	3	1	3	3	2	3	2	1
0	3	3	3	3	2	3	3	3	3	3	1
0	1	1	3	3	1	3	1	1	1	1	1
0	1	1	3	3	3	3	3	1	2	1	2
0	1	2	2	1	1	3	1	2	2	1	1
0	3	1	3	3	1	1	1	1	2	1	2
0	1	1	3	3	1	2	1	1	2	1	2
0	2	2	3	3	1	3	1	2	2	1	1
0	1	1	3	1	1	3	1	1	3	1	2
0	1	1	3	1	1	3	1	1	1	1	2
0	3	2	3	1	1	3	3	1	3	3	1
0	1	1	3	3	1	3	1	3	3	1	2
0	3	1	3	3	1	3	1	3	1	1	2
0	3	1	3	2	1	1	1	1	2	1	2
0	3	3	3	3	1	2	3	1	3	2	1
0	3	2	3	3	1	3	3	1	3	3	1
0	2	3	3	3	1	2	2	1	3	2	1
0	3	3	3	3	1	3	3	1	3	1	2
0	3	2	3	3	1	3	3	3	3	2	1
0	3	3	3	3	1	3	3	3	3	3	1
0	3	3	3	3	1	3	3	3	3	1	2
0	1	1	3	1	1	3	1	1	3	1	2
0	1	1	3	3	1	3	1	1	3	1	2
0	2	3	2	2	3	3	1	2	2	3	1
0	1	1	3	1	1	1	1	1	3	1	2
0	3	1	3	3	1	1	1	1	1	1	2
0	1	1	3	1	3	3	3	1	3	1	1
0	3	1	3	3	1	1	1	1	1	1	2
0	1	1	1	1	1	3	3	1	1	1	1
0	2	1	3	1	2	3	2	3	3	2	2
0	2	3	3	3	1	2	1	1	3	2	2
0	3	3	3	1	3	3	3	1	3	1	1
0	3	3	3	1	1	3	3	1	3	1	1
0	3	1	3	1	1	3	1	1	1	1	2
0	3	1	3	1	1	2	1	3	1	1	1
0	1	1	3	3	1	3	3	2	3	1	1
0	3	1	3	3	1	3	1	1	1	1	2
0	3	2	3	3	1	3	1	1	1	1	2
0	3	1	3	1	1	3	3	3	3	1	2
0	1	1	2	1	1	3	1	1	1	1	2
0	1	2	3	3	1	2	1	1	1	1	1
0	3	1	3	2	1	3	1	1	2	1	1
0	1	1	3	3	1	3	1	1	1	1	2
0	3	1	3	1	1	3	1	1	1	1	2
0	3	1	3	1	1	3	1	1	3	1	2
0	1	1	3	3	2	2	3	3	3	3	#NULL!
0	2	1	3	1	1	2	1	1	2	1	2
0	2	1	3	3	1	3	1	1	1	1	2
0	1	1	3	3	1	2	3	1	3	1	1
0	3	3	3	3	1	1	3	3	3	3	2
0	3	3	3	3	2	3	3	1	3	3	1
0	3	3	3	3	1	2	2	1	3	1	1
0	2	2	3	3	1	3	1	1	2	2	1
0	1	1	2	2	1	2	1	1	2	1	2
0	1	1	3	3	1	1	1	1	3	1	2
0	1	1	3	1	1	3	1	1	1	1	1
0	3	1	3	3	1	3	1	1	2	1	1
0	3	2	3	3	1	1	1	1	1	1	2
0	3	3	1	3	2	2	1	1	2	2	1
0	3	3	3	2	1	2	3	1	3	3	1
0	1	1	3	3	1	3	3	1	3	1	1
0	3	3	3	3	1	3	1	1	1	1	1
0	2	2	3	2	1	2	2	1	2	1	2
0	3	3	3	3	1	1	3	3	3	1	1
0	1	1	3	2	1	1	1	1	1	1	1
0	3	2	3	2	1	2	1	3	2	1	#NULL!
0	3	1	3	3	1	3	1	1	1	1	2
0	3	1	3	1	1	3	1	3	3	1	2
0	1	1	3	3	1	1	1	1	3	1	2
0	2	2	3	3	1	2	1	1	2	1	1
0	1	1	1	2	1	3	1	1	3	1	2
0	3	1	3	3	1	3	3	1	3	1	2
0	3	3	3	3	3	3	3	3	3	1	1
0	#NULL!	#NULL!	#NULL!	#NULL!	#NULL!	#NULL!	#NULL!	#NULL!	#NULL!	#NULL!	1
0	3	3	3	3	3	1	3	3	1	1	2
0	2	3	3	3	2	2	2	1	3	2	1
0	3	1	3	3	1	2	1	1	1	1	1
0	3	3	1	3	3	1	2	2	1	1	1
0	3	3	3	3	1	1	1	1	3	1	2
0	3	2	1	2	2	3	1	1	2	2	1
0	3	3	3	3	3	1	3	3	1	1	1
0	2	1	2	3	1	3	1	1	1	1	2
0	3	2	3	2	1	3	2	3	2	2	1
0	1	2	#NULL!	3	1	1	1	1	2	1	1
0	2	2	2	3	2	2	2	2	2	2	1
0	1	1	3	3	1	1	1	1	3	1	1
0	2	2	3	3	1	3	2	2	3	2	1
0	3	3	3	3	1	3	1	1	1	1	1
0	3	3	3	3	1	1	1	1	3	1	2
0	3	3	3	2	1	1	1	1	3	1	1
0	3	3	3	3	1	1	1	3	1	1	2
0	3	1	3	1	1	2	1	1	1	1	1
0	2	1	3	3	1	1	1	1	2	1	2
0	2	1	3	1	1	3	1	3	3	1	1
0	1	1	3	1	1	3	1	1	1	1	1
0	1	1	1	1	2	3	3	1	2	1	1
0	3	3	3	3	1	3	3	3	1	1	2
0	1	1	3	3	3	3	1	1	3	3	2
0	3	2	3	1	1	1	1	1	1	1	1
0	3	2	3	3	1	3	2	1	2	1	1
0	1	1	3	3	1	3	1	3	3	3	1
0	2	2	3	3	1	2	1	3	2	1	2
0	3	1	3	2	3	2	1	3	3	2	1
0	1	1	3	3	1	1	1	3	1	1	1
0	1	1	3	2	1	3	1	1	2	1	2
0	3	1	3	3	1	1	1	1	1	1	1
0	1	3	3	3	1	1	1	1	1	1	2
0	1	1	3	1	1	1	1	1	3	1	1
0	3	1	3	3	1	3	3	3	3	3	2
#NULL!	3	1	1	1	1	3	1	1	1	1	2
#NULL!	2	1	3	2	1	3	2	1	2	1	2
#NULL!	3	2	3	1	1	3	1	1	1	1	1
#NULL!	1	1	3	3	3	1	3	3	3	3	2
#NULL!	3	1	3	3	1	3	2	2	2	2	1
#NULL!	1	1	3	2	1	1	1	1	2	1	1
#NULL!	3	3	3	3	1	3	3	1	3	3	1
#NULL!	3	1	3	3	1	#NULL!	3	3	3	1	2
#NULL!	3	3	3	3	3	1	3	3	1	1	2
