# Supplementary material for: A follow-up study on the effects of an educational intervention against pharmaceutical promotion
Source: PLoS One. 2020 Oct 28;15(10):e0240713. doi: 10.1371/journal.pone.0240713 (PMC7592808; doi:10.1371/journal.pone.0240713)
Supplement: S1 Dataset — (ZIP) [file pone.0240713.s001.zip › pre-post.xlsx]

## Sheet: Recovered_Sheet1
This is the dataset of pre & post test results / 2nd year students
1pre	post	2pre	post	3pre	post	4pre	post	5pre	post	6pre	post	7pre	post	8pre	post	9pre	post	10pre	post
2	3	1	3	2	3	3	3	1	3	1	3	1	3	1	1	2	1	2	1
2	3	2	3	2	3	2	3	2	1	1	2	2	2	1	3	2	2	2	1
1	3	1	3	3	3	3	2	2	1	3	3	1	3	1	3	1	1	2	2
2	1	1	1	3	3	3	1	1	1	1	3	1	1	1	1	3	2	3	3
2	3	1	3	3	3	2	3	1	1	2	2	1	3	1	3	3	1	3	1
1	3	1	2	2	3	2	3	1	1	1	3	2	3	1	3	3	1	3	1
3	3	1	3	3	3	2	1	1	1	1	3	1	2	1	2	3	1	2	1
2	3	1	3	3	3	2	#NULL!	1	3	3	3	1	3	1	3	3	1	2	1
3	3	1	3	3	3	1	1	1	1	1	1	1	1	1	2	3	1	3	3
1	2	1	3	3	3	3	1	1	1	1	1	2	2	1	3	2	1	3	2
2	3	2	3	3	3	3	2	1	3	1	3	1	3	1	3	2	1	3	1
3	#NULL!	1	#NULL!	3	#NULL!	3	#NULL!	1	#NULL!	2	#NULL!	1	#NULL!	1	#NULL!	3	#NULL!	3	#NULL!
3	#NULL!	1	#NULL!	2	#NULL!	1	#NULL!	1	#NULL!	1	#NULL!	1	#NULL!	1	#NULL!	3	#NULL!	3	#NULL!
2	#NULL!	1	#NULL!	3	#NULL!	1	#NULL!	1	#NULL!	2	#NULL!	1	#NULL!	2	#NULL!	3	#NULL!	2	#NULL!
3	#NULL!	1	#NULL!	3	#NULL!	3	#NULL!	1	#NULL!	1	#NULL!	1	#NULL!	1	#NULL!	2	#NULL!	3	#NULL!
2	#NULL!	1	#NULL!	3	#NULL!	3	#NULL!	1	#NULL!	2	#NULL!	1	#NULL!	1	#NULL!	2	#NULL!	3	#NULL!
1	#NULL!	1	#NULL!	3	#NULL!	2	#NULL!	1	#NULL!	2	#NULL!	1	#NULL!	1	#NULL!	3	#NULL!	3	#NULL!
2	#NULL!	1	#NULL!	2	#NULL!	3	#NULL!	1	#NULL!	1	#NULL!	1	#NULL!	2	#NULL!	2	#NULL!	2	#NULL!
2	#NULL!	2	#NULL!	3	#NULL!	1	#NULL!	3	#NULL!	1	#NULL!	1	#NULL!	2	#NULL!	1	#NULL!	2	#NULL!
2	#NULL!	1	#NULL!	3	#NULL!	2	#NULL!	2	#NULL!	2	#NULL!	1	#NULL!	1	#NULL!	3	#NULL!	3	#NULL!
2	#NULL!	1	#NULL!	2	#NULL!	3	#NULL!	1	#NULL!	2	#NULL!	1	#NULL!	1	#NULL!	2	#NULL!	3	#NULL!
1	#NULL!	1	#NULL!	3	#NULL!	3	#NULL!	1	#NULL!	2	#NULL!	1	#NULL!	1	#NULL!	3	#NULL!	3	#NULL!
2	#NULL!	2	#NULL!	3	#NULL!	3	#NULL!	2	#NULL!	1	#NULL!	1	#NULL!	1	#NULL!	2	#NULL!	3	#NULL!
2	#NULL!	2	#NULL!	3	#NULL!	2	#NULL!	1	#NULL!	1	#NULL!	1	#NULL!	2	#NULL!	2	#NULL!	3	#NULL!
2	#NULL!	2	#NULL!	3	#NULL!	2	#NULL!	1	#NULL!	2	#NULL!	1	#NULL!	1	#NULL!	2	#NULL!	2	#NULL!
2	#NULL!	2	#NULL!	1	#NULL!	2	#NULL!	1	#NULL!	2	#NULL!	1	#NULL!	1	#NULL!	3	#NULL!	2	#NULL!
2	#NULL!	#NULL!	#NULL!	3	#NULL!	1	#NULL!	2	#NULL!	1	#NULL!	1	#NULL!	1	#NULL!	2	#NULL!	2	#NULL!
3	#NULL!	1	#NULL!	3	#NULL!	1	#NULL!	3	#NULL!	1	#NULL!	1	#NULL!	3	#NULL!	1	#NULL!	3	#NULL!
3	#NULL!	2	#NULL!	3	#NULL!	3	#NULL!	1	#NULL!	1	#NULL!	2	#NULL!	1	#NULL!	2	#NULL!	3	#NULL!
1	#NULL!	1	#NULL!	3	#NULL!	3	#NULL!	1	#NULL!	1	#NULL!	1	#NULL!	1	#NULL!	3	#NULL!	3	#NULL!
#NULL!	3	#NULL!	3	#NULL!	3	#NULL!	1	#NULL!	3	#NULL!	3	#NULL!	3	#NULL!	1	#NULL!	1	#NULL!	1
#NULL!	2	#NULL!	2	#NULL!	3	#NULL!	1	#NULL!	2	#NULL!	3	#NULL!	2	#NULL!	3	#NULL!	1	#NULL!	3
#NULL!	3	#NULL!	3	#NULL!	3	#NULL!	3	#NULL!	1	#NULL!	1	#NULL!	2	#NULL!	3	#NULL!	1	#NULL!	1
#NULL!	3	#NULL!	3	#NULL!	3	#NULL!	1	#NULL!	1	#NULL!	3	#NULL!	3	#NULL!	3	#NULL!	1	#NULL!	1
#NULL!	3	#NULL!	3	#NULL!	3	#NULL!	3	#NULL!	1	#NULL!	1	#NULL!	2	#NULL!	3	#NULL!	1	#NULL!	1
#NULL!	3	#NULL!	2	#NULL!	3	#NULL!	3	#NULL!	1	#NULL!	1	#NULL!	3	#NULL!	3	#NULL!	1	#NULL!	1
#NULL!	2	#NULL!	2	#NULL!	3	#NULL!	3	#NULL!	1	#NULL!	3	#NULL!	2	#NULL!	3	#NULL!	3	#NULL!	3
#NULL!	3	#NULL!	3	#NULL!	3	#NULL!	1	#NULL!	1	#NULL!	1	#NULL!	3	#NULL!	3	#NULL!	1	#NULL!	2
#NULL!	1	#NULL!	1	#NULL!	2	#NULL!	1	#NULL!	1	#NULL!	3	#NULL!	2	#NULL!	1	#NULL!	2	#NULL!	2
#NULL!	1	#NULL!	1	#NULL!	3	#NULL!	1	#NULL!	1	#NULL!	1	#NULL!	2	#NULL!	1	#NULL!	3	#NULL!	3
#NULL!	2	#NULL!	2	#NULL!	3	#NULL!	2	#NULL!	1	#NULL!	1	#NULL!	1	#NULL!	3	#NULL!	1	#NULL!	1
#NULL!	3	#NULL!	2	#NULL!	3	#NULL!	1	#NULL!	1	#NULL!	1	#NULL!	1	#NULL!	3	#NULL!	3	#NULL!	3
#NULL!	1	#NULL!	1	#NULL!	3	#NULL!	3	#NULL!	1	#NULL!	3	#NULL!	1	#NULL!	1	#NULL!	3	#NULL!	1
#NULL!	1	#NULL!	1	#NULL!	3	#NULL!	3	#NULL!	1	#NULL!	3	#NULL!	1	#NULL!	3	#NULL!	3	#NULL!	1
#NULL!	3	#NULL!	2	#NULL!	3	#NULL!	1	#NULL!	2	#NULL!	1	#NULL!	2	#NULL!	1	#NULL!	1	#NULL!	2
#NULL!	3	#NULL!	3	#NULL!	3	#NULL!	3	#NULL!	1	#NULL!	1	#NULL!	2	#NULL!	3	#NULL!	1	#NULL!	3
#NULL!	3	#NULL!	2	#NULL!	3	#NULL!	1	#NULL!	1	#NULL!	2	#NULL!	2	#NULL!	3	#NULL!	2	#NULL!	2
#NULL!	2	#NULL!	3	#NULL!	3	#NULL!	3	#NULL!	2	#NULL!	3	#NULL!	3	#NULL!	3	#NULL!	1	#NULL!	1
3	3	1	1	1	2	1	1	1	1	1	3	2	1	1	1	3	1	3	3
3	3	2	1	3	3	2	1	1	1	1	1	1	2	1	3	2	2	3	3
3	3	1	1	3	3	1	1	1	1	2	3	1	1	3	3	2	2	3	3
3	1	1	1	3	3	1	1	1	1	1	2	1	1	1	2	3	1	3	1
1	1	1	3	3	1	1	1	1	1	1	1	1	3	1	3	3	3	3	3
1	2	1	2	3	3	3	3	1	3	1	3	1	3	1	3	3	3	3	3
3	3	1	3	3	3	1	3	1	1	1	1	3	3	1	3	1	1	3	1
3	3	1	1	3	3	3	1	1	1	2	1	1	3	1	3	3	1	3	1
1	1	3	1	3	3	3	3	1	2	1	1	1	1	1	3	2	3	3	3
3	1	1	1	3	3	2	1	1	1	1	1	1	2	3	3	2	2	3	2
1	3	1	3	2	3	3	3	1	1	1	3	1	3	1	3	3	1	3	1
1	1	2	1	3	3	2	1	1	1	1	1	1	1	1	3	2	1	3	1
3	3	1	3	2	3	3	3	1	1	1	1	1	2	2	3	2	1	2	3
2	3	1	1	2	3	2	1	1	1	1	3	2	3	1	3	2	3	3	2
2	1	1	1	3	3	1	1	1	1	2	1	1	3	1	1	3	3	3	1
2	3	2	1	3	3	1	1	1	1	1	2	2	1	1	1	3	3	3	3
3	1	1	1	1	3	2	3	1	1	1	1	1	2	1	1	2	1	1	3
1	3	1	2	2	3	1	1	1	3	2	3	1	1	1	1	3	2	3	3
3	3	1	3	3	3	1	3	1	1	1	2	1	2	1	1	1	3	1	2
3	1	2	1	3	3	1	1	1	1	3	1	1	3	3	1	3	2	3	2
1	1	1	1	3	3	1	1	1	1	2	2	1	3	1	3	2	2	3	1
1	1	1	1	3	3	3	1	1	2	3	1	1	2	3	2	2	3	3	2
2	1	2	1	3	3	1	1	1	1	1	1	2	3	1	3	2	1	3	1
3	3	2	3	3	3	3	3	1	1	1	1	2	3	3	3	3	1	3	1
3	3	1	3	3	3	1	1	1	3	2	1	1	3	2	3	3	1	3	2
3	#NULL!	1	#NULL!	3	#NULL!	2	#NULL!	1	#NULL!	1	#NULL!	1	#NULL!	1	#NULL!	3	#NULL!	3	#NULL!
1	#NULL!	1	#NULL!	3	#NULL!	1	#NULL!	1	#NULL!	3	#NULL!	1	#NULL!	1	#NULL!	2	#NULL!	2	#NULL!
1	#NULL!	1	#NULL!	3	#NULL!	1	#NULL!	1	#NULL!	3	#NULL!	3	#NULL!	3	#NULL!	1	#NULL!	3	#NULL!
1	#NULL!	1	#NULL!	1	#NULL!	3	#NULL!	1	#NULL!	3	#NULL!	1	#NULL!	1	#NULL!	3	#NULL!	3	#NULL!
2	#NULL!	1	#NULL!	3	#NULL!	2	#NULL!	1	#NULL!	1	#NULL!	1	#NULL!	1	#NULL!	2	#NULL!	2	#NULL!
3	#NULL!	1	#NULL!	3	#NULL!	1	#NULL!	1	#NULL!	1	#NULL!	2	#NULL!	1	#NULL!	1	#NULL!	3	#NULL!
3	#NULL!	3	#NULL!	3	#NULL!	3	#NULL!	3	#NULL!	1	#NULL!	3	#NULL!	3	#NULL!	1	#NULL!	3	#NULL!
3	#NULL!	1	#NULL!	3	#NULL!	1	#NULL!	1	#NULL!	1	#NULL!	2	#NULL!	3	#NULL!	3	#NULL!	1	#NULL!
1	#NULL!	2	#NULL!	3	#NULL!	3	#NULL!	1	#NULL!	1	#NULL!	1	#NULL!	1	#NULL!	2	#NULL!	2	#NULL!
3	#NULL!	1	#NULL!	3	#NULL!	3	#NULL!	1	#NULL!	1	#NULL!	1	#NULL!	2	#NULL!	1	#NULL!	3	#NULL!
1	#NULL!	1	#NULL!	3	#NULL!	1	#NULL!	1	#NULL!	1	#NULL!	1	#NULL!	1	#NULL!	1	#NULL!	3	#NULL!
2	#NULL!	2	#NULL!	3	#NULL!	2	#NULL!	2	#NULL!	2	#NULL!	1	#NULL!	1	#NULL!	2	#NULL!	2	#NULL!
3	#NULL!	2	#NULL!	3	#NULL!	3	#NULL!	1	#NULL!	1	#NULL!	2	#NULL!	1	#NULL!	2	#NULL!	3	#NULL!
1	#NULL!	1	#NULL!	3	#NULL!	1	#NULL!	1	#NULL!	1	#NULL!	1	#NULL!	1	#NULL!	3	#NULL!	3	#NULL!
#NULL!	3	#NULL!	2	#NULL!	3	#NULL!	3	#NULL!	2	#NULL!	1	#NULL!	3	#NULL!	3	#NULL!	1	#NULL!	1
#NULL!	3	#NULL!	2	#NULL!	3	#NULL!	2	#NULL!	2	#NULL!	1	#NULL!	1	#NULL!	2	#NULL!	1	#NULL!	2
#NULL!	3	#NULL!	3	#NULL!	3	#NULL!	3	#NULL!	3	#NULL!	1	#NULL!	3	#NULL!	3	#NULL!	1	#NULL!	1
#NULL!	1	#NULL!	1	#NULL!	1	#NULL!	1	#NULL!	2	#NULL!	2	#NULL!	1	#NULL!	2	#NULL!	2	#NULL!	3
#NULL!	#NULL!	#NULL!	#NULL!	#NULL!	3	#NULL!	1	#NULL!	1	#NULL!	1	#NULL!	#NULL!	#NULL!	3	#NULL!	3	#NULL!	3
#NULL!	3	#NULL!	3	#NULL!	3	#NULL!	3	#NULL!	2	#NULL!	3	#NULL!	3	#NULL!	3	#NULL!	1	#NULL!	1
#NULL!	2	#NULL!	1	#NULL!	3	#NULL!	1	#NULL!	1	#NULL!	2	#NULL!	3	#NULL!	2	#NULL!	1	#NULL!	1
#NULL!	2	#NULL!	2	#NULL!	3	#NULL!	3	#NULL!	2	#NULL!	3	#NULL!	1	#NULL!	2	#NULL!	3	#NULL!	2
#NULL!	3	#NULL!	1	#NULL!	3	#NULL!	1	#NULL!	1	#NULL!	1	#NULL!	1	#NULL!	3	#NULL!	3	#NULL!	3
#NULL!	1	#NULL!	1	#NULL!	3	#NULL!	2	#NULL!	1	#NULL!	1	#NULL!	2	#NULL!	1	#NULL!	2	#NULL!	1
2	2	1	2	3	3	2	1	1	1	1	1	1	2	1	2	2	2	3	2
1	1	1	1	2	3	2	2	1	1	1	3	1	2	1	1	1	2	3	3
3	2	2	1	3	1	3	2	1	1	1	1	2	1	2	1	1	2	2	3
3	1	1	1	3	3	2	1	1	1	2	1	1	1	1	2	1	1	2	3
1	1	1	1	3	3	2	1	1	1	1	1	1	2	1	3	2	2	3	3
1	3	1	2	3	3	3	1	1	1	2	1	1	1	3	3	3	2	3	3
2	3	1	1	3	3	2	1	1	1	3	1	1	3	1	3	3	1	3	3
2	2	1	1	3	3	2	3	1	1	1	1	1	1	3	3	3	1	3	2
1	1	1	1	1	3	1	1	1	1	1	1	1	1	1	3	3	2	3	3
2	1	3	3	2	3	3	3	1	1	1	3	1	2	1	3	1	1	1	1
2	1	2	1	3	2	1	1	1	1	1	1	1	3	1	3	2	2	2	3
1	#NULL!	1	#NULL!	3	#NULL!	1	#NULL!	1	#NULL!	3	#NULL!	2	#NULL!	1	#NULL!	3	#NULL!	2	#NULL!
3	2	3	2	3	3	2	2	2	1	2	2	1	2	2	2	2	2	2	2
3	#NULL!	1	#NULL!	3	#NULL!	2	#NULL!	1	#NULL!	1	#NULL!	1	#NULL!	1	#NULL!	2	#NULL!	3	#NULL!
1	1	1	1	3	3	1	1	1	1	2	2	1	1	1	2	2	2	2	3
3	3	2	2	3	3	3	3	1	1	1	3	2	3	1	3	2	1	2	3
1	1	1	1	3	3	2	3	1	1	1	1	1	1	1	3	2	1	3	3
2	#NULL!	2	#NULL!	3	#NULL!	3	#NULL!	1	#NULL!	2	#NULL!	1	#NULL!	1	#NULL!	3	#NULL!	3	#NULL!
2	#NULL!	1	#NULL!	3	#NULL!	3	#NULL!	1	#NULL!	3	#NULL!	1	#NULL!	1	#NULL!	2	#NULL!	3	#NULL!
#NULL!	1	#NULL!	1	#NULL!	3	#NULL!	1	#NULL!	3	#NULL!	3	#NULL!	1	#NULL!	3	#NULL!	3	#NULL!	3
